# Supplementary material for: Nanoplastics and Arsenic Co-Exposures Exacerbate Oncogenic Biomarkers under an In Vitro Long-Term Exposure Scenario
Source: Int J Mol Sci. 2022 Mar 9;23(6):2958. doi: 10.3390/ijms23062958 (PMC8955425; doi:10.3390/ijms23062958)
Supplement: Supplementary file 1 [file ijms-23-02958-s001.zip]

Archive with 1 entries (1 files):
- ijms-1604419-supplementary.pdf
